# Supplementary material for: Inference of cell type-specific gene regulatory networks on cell lineages from single cell omic datasets
Source: Nat Commun. 2023 May 27;14:3064. doi: 10.1038/s41467-023-38637-9 (PMC10224950; doi:10.1038/s41467-023-38637-9)
Supplement: Supplementary file 4 — Source Data [file 41467_2023_38637_MOESM4_ESM.xlsx]

## Sheet: Data_Description
MAIN FIGURES	Quick key	Fig	Source data
	Simulated data	2B	Figure_SourceData/figure2/SimulationData_AUPR_comparison_bestsettings.csv	The specific files underlying Figs. 2-8 and Supplementary Figs 2-3,5,7-10,12,14,15,17-20,22,24-28,20-29, 30-49 are provided at Zenodo https://zenodo.org/record/7879228
		2C	Figure_SourceData/figure2/SimulationData_Fscore_comparison_bestsettings.csv
		3C, 3D	Figure_SourceData/figure3/liger/FBS_liger_celldistribution.xlsx
	FBS reprogramming	3F	Figure_SourceData/figure3/FBS_Fscore_boxplot_top1k.csv
			Figure_SourceData/figure3/FBS_Fscore_ttest_top1k.csv
		3G	Figure_SourceData/figure3/Fscore_network_similarity_top4000.csv
	FBS reprogramming network rewiring	4A	Figure_SourceData/figure4/FBS_kmeans_meanprofiles.txt
		4B	Figure_SourceData/figure4/kmeans_top5regulators_bubbleplot.txt
		4C	Figure_SourceData/figure4/networks_lda_k10_topic3.txt
		4D	Figure_SourceData/figure4/FBS_LDA_alltopics_top10regulators_bubbleplot.txt
	Buenrostro et al hematopoietic differentiation	5C, 5D	Figure_SourceData/figure5/liger/Buenrostro_liger_celldistribution.xlsx
		5F	Figure_SourceData/figure5/Buenrostro_Fscore_boxplot_top1k.csv
			Figure_SourceData/figure5/Buenrostro_Fscore_ttest_top1k.csv
		5G	Figure_SourceData/figure5/Buenrostro_Fscore_network_similarity_top5000.csv
	Buenrostro et al network rewiring	6A	Figure_SourceData/figure6/Buenrostro_kmeans_meanprofiles.txt
		6B	Figure_SourceData/figure6/kmeans_top5regulators_bubbleplot.txt
		6C	Figure_SourceData/figure6/networks_lda_k10_topic2.txt
		6D	Figure_SourceData/figure6/Buenrostro_LDA_alltopics_top10regulators_bubbleplot.txt
	Ranzoni et al fetal hematopoiesis (fine lineage)	7B	Figure_SourceData/figure7/Ranzoni_finetree_Fscore_boxplot_top1k.csv
			Figure_SourceData/figure7/Ranzoni_finetree_Fscore_ttest_top1k.csv
		7C	Figure_SourceData/figure7/Ranzoni_finetree_Fscore_network_similarity_top5000.csv
	Ranzoni etal network rewiring (fine lineage )	8A	Figure_SourceData/figure8/Ranzoni_finetree_kmeans_meanprofiles.txt
		8B	Figure_SourceData/figure8/Ranzoni_finetree_kmeans_top5regulators_bubbleplot.txt
		8C	Figure_SourceData/figure8/Ranzoni_finetree_LDA_alltopics_top10regulators_bubbleplot.txt
		8D	Figure_SourceData/figure8/Ranzoni_coarsetree_LDA_alltopics_top10regulators_bubbleplot.txt
	Quick key	Supp Fig	Source data
SUPPLEMENTARY FIGURES	Simulated data AUPR	2A	Figure_SourceData/supFigs/Benchmarking/SimulationData_AUPR_comparison_allsettings.csv
		2B	Figure_SourceData/supFigs/Benchmarking/SimulationData_AUPR_comparison_bestsettings.csv
	Simulated data F-score	3A	Figure_SourceData/supFigs/Benchmarking/SimulationData_Fscore_comparison_allsettings.csv
		3B	Figure_SourceData/supFigs/Benchmarking/SimulationData_Fscore_comparison_bestsettings.csv
	FBS reprogramming F-scores	5	Figure_SourceData/supFigs/FBS_reprogramming/FBS_Fscore_boxplot.csv
	FBS reprogramming predictable TFs	7	Figure_SourceData/supFigs/FBS_reprogramming/FBS_npredTFs.csv
	FBS reprogramming LDA network rewiring analysis	8A	Figure_SourceData/supFigs/FBS_reprogramming/FBS_LDA_DocumentTopicProbabilities.txt
		8B	Figure_SourceData/supFigs/FBS_reprogramming/networks_lda_k10_topic1.txt
		8C	Figure_SourceData/supFigs/FBS_reprogramming/networks_lda_k10_topic2.txt
	FBS reprogramming LDA network rewiring analysis	9A	Figure_SourceData/supFigs/FBS_reprogramming/networks_lda_k10_topic4.txt
		9B	Figure_SourceData/supFigs/FBS_reprogramming/networks_lda_k10_topic5.txt
		9C	Figure_SourceData/supFigs/FBS_reprogramming/networks_lda_k10_topic6.txt
		9D	Figure_SourceData/supFigs/FBS_reprogramming/networks_lda_k10_topic7.txt
	FBS reprogramming LDA network rewiring analysis	10A	Figure_SourceData/supFigs/FBS_reprogramming/networks_lda_k10_topic8.txt
		10B	Figure_SourceData/supFigs/FBS_reprogramming/networks_lda_k10_topic9.txt
		10C	Figure_SourceData/supFigs/FBS_reprogramming/networks_lda_k10_topic10.txt
	Buenrostro et al Fscore	12	Figure_SourceData/supFigs/Buenrostro_Hematopoiesis/Buenrostro_Fscore_boxplot.csv
	Buenrostro et al predictable TFs	14	Figure_SourceData/supFigs/Buenrostro_Hematopoiesis/Buenrostro_npredTFs.csv
	Buenrostro et al Fscore for cell type-specific ground truths	15	Figure_SourceData/supFigs/Buenrostro_Hematopoiesis/Buenrostro_celltypeGS_Fscore_boxplot.csv
	Buenrostro et al predictable TFs for cell type-specific ground truth	17	Figure_SourceData/supFigs/Buenrostro_Hematopoiesis/Buenrostro_celltypeGS_npredTFs.csv
	Buenrostro LDA network rewiring analysis	18A	Figure_SourceData/supFigs/Buenrostro_Hematopoiesis/Buenrostro_LDA_DocumentTopicProbabilities.txt
		18B	Figure_SourceData/supFigs/Buenrostro_Hematopoiesis/networks_lda_k10_topic1.txt
		18C	Figure_SourceData/supFigs/Buenrostro_Hematopoiesis/networks_lda_k10_topic3.txt
	Buenrostro LDA network rewiring analysis	19A	Figure_SourceData/supFigs/Buenrostro_Hematopoiesis/networks_lda_k10_topic4.txt
		19B	Figure_SourceData/supFigs/Buenrostro_Hematopoiesis/networks_lda_k10_topic5.txt
		19C	Figure_SourceData/supFigs/Buenrostro_Hematopoiesis/networks_lda_k10_topic6.txt
		19D	Figure_SourceData/supFigs/Buenrostro_Hematopoiesis/networks_lda_k10_topic7.txt
	Buenrostro LDA network rewiring analysis	20A	Figure_SourceData/supFigs/Buenrostro_Hematopoiesis/networks_lda_k10_topic8.txt
		20B	Figure_SourceData/supFigs/Buenrostro_Hematopoiesis/networks_lda_k10_topic9.txt
		20C	Figure_SourceData/supFigs/Buenrostro_Hematopoiesis/networks_lda_k10_topic10.txt
	Ranzoni et al F-score fine lineage	22	Figure_SourceData/supFigs/Ranzoni_fetal_hematopoiesis/fine_tree/Ranzoni_finetree_Fscore_boxplox.csv
	Ranzoni et al predictable TFs fine lineage	24	Figure_SourceData/supFigs/Ranzoni_fetal_hematopoiesis/fine_tree/Ranzoni_finetree_npredTFs.csv
	Ranzoni et al LDA network rewiring analysis (fine lineage)	25A	Figure_SourceData/supFigs/Ranzoni_fetal_hematopoiesis/fine_tree/Ranzoni_finetree_LDA_DocumentTopicProbabilities.txt
		25B	Figure_SourceData/supFigs/Ranzoni_fetal_hematopoiesis/fine_tree/networks_lda_k10_topic1.txt
		25C	Figure_SourceData/supFigs/Ranzoni_fetal_hematopoiesis/fine_tree/networks_lda_k10_topic2.txt
	Ranzoni et al LDA network rewiring analysis (fine lineage)	26A	Figure_SourceData/supFigs/Ranzoni_fetal_hematopoiesis/fine_tree/networks_lda_k10_topic3.txt
		26B	Figure_SourceData/supFigs/Ranzoni_fetal_hematopoiesis/fine_tree/networks_lda_k10_topic4.txt
		26C	Figure_SourceData/supFigs/Ranzoni_fetal_hematopoiesis/fine_tree/networks_lda_k10_topic5.txt
	Ranzoni et al LDA network rewiring analysis (fine lineage)	27A	Figure_SourceData/supFigs/Ranzoni_fetal_hematopoiesis/fine_tree/networks_lda_k10_topic6.txt
		27B	Figure_SourceData/supFigs/Ranzoni_fetal_hematopoiesis/fine_tree/networks_lda_k10_topic7.txt
		27C	Figure_SourceData/supFigs/Ranzoni_fetal_hematopoiesis/fine_tree/networks_lda_k10_topic8.txt
	Ranzoni et al LDA network rewiring analysis (fine lineage)	28A	Figure_SourceData/supFigs/Ranzoni_fetal_hematopoiesis/fine_tree/networks_lda_k10_topic9.txt
		28B	Figure_SourceData/supFigs/Ranzoni_fetal_hematopoiesis/fine_tree/networks_lda_k10_topic10.txt
	Ranzoni et al F-score coarse lineage	30B	Figure_SourceData/supFigs/Ranzoni_fetal_hematopoiesis/coarse_tree/Ranzoni_coarsetree_Fscore_boxplox.csv
		30C	Figure_SourceData/supFigs/Ranzoni_fetal_hematopoiesis/coarse_tree/Ranzoni_coarsetree_npredTFs.csv
		30D	Figure_SourceData/supFigs/Ranzoni_fetal_hematopoiesis/coarse_tree/Ranzoni_coarsetree_Fscore_network_similarity_top5000.csv
	Ranzoni et al network rewiring (coarse lineage)	31A	Figure_SourceData/supFigs/Ranzoni_fetal_hematopoiesis/coarse_tree/Ranzoni_coarsetree_kmeans_meanprofiles.txt
		31B	Figure_SourceData/supFigs/Ranzoni_fetal_hematopoiesis/coarse_tree/kmeans_top5regulators_bubbleplot.txt
		31C	Figure_SourceData/supFigs/Ranzoni_fetal_hematopoiesis/coarse_tree/Ranzoni_coarsetree_LDA_alltopics_top10regulators_bubbleplot.txt
		31D	Figure_SourceData/supFigs/Ranzoni_fetal_hematopoiesis/coarse_tree/Ranzoni_coarsetreeLDA_DocumentTopicProbabilities.txt
	Ranzoni et al LDA network rewiring analysis (coarse lineage)	32A	Figure_SourceData/supFigs/Ranzoni_fetal_hematopoiesis/coarse_tree/networks_lda_k10_topic1.txt
		32B	Figure_SourceData/supFigs/Ranzoni_fetal_hematopoiesis/coarse_tree/networks_lda_k10_topic2.txt
		32C	Figure_SourceData/supFigs/Ranzoni_fetal_hematopoiesis/coarse_tree/networks_lda_k10_topic3.txt
	Ranzoni et al LDA network rewiring analysis (coarse lineage)	33A	Figure_SourceData/supFigs/Ranzoni_fetal_hematopoiesis/coarse_tree/networks_lda_k10_topic4.txt
		33B	Figure_SourceData/supFigs/Ranzoni_fetal_hematopoiesis/coarse_tree/networks_lda_k10_topic5.txt
		33C	Figure_SourceData/supFigs/Ranzoni_fetal_hematopoiesis/coarse_tree/networks_lda_k10_topic6.txt
	Ranzoni et al LDA network rewiring analysis (coarse lineage)	34A	Figure_SourceData/supFigs/Ranzoni_fetal_hematopoiesis/coarse_tree/networks_lda_k10_topic7.txt
		34B	Figure_SourceData/supFigs/Ranzoni_fetal_hematopoiesis/coarse_tree/networks_lda_k10_topic8.txt
	Ranzoni et al LDA network rewiring analysis (coarse lineage)	35A	Figure_SourceData/supFigs/Ranzoni_fetal_hematopoiesis/coarse_tree/networks_lda_k10_topic9.txt
		35B	Figure_SourceData/supFigs/Ranzoni_fetal_hematopoiesis/coarse_tree/networks_lda_k10_topic10.txt
	scMTNI performance with different parameter settings on simulated data	36A	Figure_SourceData/supFigs/Benchmarking/scMTNI_average_networksize.txt
		36B	Figure_SourceData/supFigs/Benchmarking/SimulationData_Fscore_comparison_bestsettings.csv
		36C	Figure_SourceData/supFigs/Benchmarking/SimulationData_AUPR_comparison_bestsettings.csv
	MRTLE performance with different parameter settings on simulated data	37A	Figure_SourceData/supFigs/Benchmarking/MRTLE_average_networksize.txt
		37B	Figure_SourceData/supFigs/Benchmarking/SimulationData_Fscore_comparison_bestsettings.csv
		37C	Figure_SourceData/supFigs/Benchmarking/SimulationData_AUPR_comparison_bestsettings.csv
	GNAT performance with different parameter settings on simulated data	38A	Figure_SourceData/supFigs/Benchmarking/GNAT_average_networksize.txt
		38B	Figure_SourceData/supFigs/Benchmarking/SimulationData_Fscore_comparison_bestsettings.csv
		38C	Figure_SourceData/supFigs/Benchmarking/SimulationData_AUPR_comparison_bestsettings.csv
	Ontogenet performance with different parameter settings on simulated data	39A	Figure_SourceData/supFigs/Benchmarking/Ontogent_average_networksize.txt
		39B	Figure_SourceData/supFigs/Benchmarking/SimulationData_Fscore_comparison_bestsettings.csv
		39C	Figure_SourceData/supFigs/Benchmarking/SimulationData_AUPR_comparison_bestsettings.csv
	INDEP performance with different parameter settings on simulated data	40A	Figure_SourceData/supFigs/Benchmarking/INDEP_average_networksize.txt
		40B	Figure_SourceData/supFigs/Benchmarking/SimulationData_Fscore_comparison_bestsettings.csv
		40C	Figure_SourceData/supFigs/Benchmarking/SimulationData_AUPR_comparison_bestsettings.csv
	LASSO performance with different parameter settings on simulated data	41A	Figure_SourceData/supFigs/Benchmarking/Lasso_average_networksize.txt
		41B	Figure_SourceData/supFigs/Benchmarking/SimulationData_Fscore_comparison_bestsettings.csv
		41C	Figure_SourceData/supFigs/Benchmarking/SimulationData_AUPR_comparison_bestsettings.csv
	scMTNI effect of sparsity on AUPR	42	Figure_SourceData/supFigs/Benchmarking/scMTNI_parametertuning_AUPR.txt
	scMTNI effect of p_root on AUPR	43	Figure_SourceData/supFigs/Benchmarking/scMTNI_parametertuning_AUPR.txt
	scMTNI effect of p_gain on AUPR	44	Figure_SourceData/supFigs/Benchmarking/scMTNI_parametertuning_AUPR.txt
	scMTNI effect of p_maintain on AUPR	45	Figure_SourceData/supFigs/Benchmarking/scMTNI_parametertuning_AUPR.txt
	scMTNI effect of sparsity on F-score	46	Figure_SourceData/supFigs/Benchmarking/scMTNI_parametertuning_Fscore.txt
	scMTNI effect of p_root on F-score	47	Figure_SourceData/supFigs/Benchmarking/scMTNI_parametertuning_Fscore.txt
	scMTNI effect of p_gain on F-score	48	Figure_SourceData/supFigs/Benchmarking/scMTNI_parametertuning_Fscore.txt
	scMTNI effect of p_maintain on F-score	49	Figure_SourceData/supFigs/Benchmarking/scMTNI_parametertuning_Fscore.txt

## Sheet: Processed_data
Dataset	Data type	Source data	Zenodo link
FBS reprogramming	processed scRNA-seq	FBS_reprogramming/inputdata/cluster*.table	scMTNI_sourcedata.tar.gz
	prior networks	FBS_reprogramming/inputdata/cluster*_network.txt	scMTNI_sourcedata.tar.gz
	scMTNI+prior inferred networks	FBS_reprogramming/scMTNI_networks/cluster*_consensus_edges.txt	scMTNI_sourcedata.tar.gz
Buenrostro et al hematopoietic differentiation	raw scRNA-seq data downloaded from Data S2 of Buenrostro et al.	Buenrostro_Hematopoiesis/rawdata/buenrostro_2018_scRNAseq.txt	Buenrostro_Hematopoiesis.tar.gz
	scATACseq fragment files downloaded from Chen et al.	Buenrostro_Hematopoiesis/rawdata/buenrostro_2018_scATACseq_fragments.tsv.gz	Buenrostro_Hematopoiesis.tar.gz
	processed scRNA-seq	Buenrostro_Hematopoiesis/inputdata/cluster*.table	scMTNI_sourcedata.tar.gz
	prior networks	Buenrostro_Hematopoiesis/inputdata/cluster*_network.txt	scMTNI_sourcedata.tar.gz
	scMTNI+prior inferred networks	Buenrostro_Hematopoiesis/scMTNI_networks/cluster*_consensus_edges.txt	scMTNI_sourcedata.tar.gz
Ranzoni et al fetal hematopoiesis (fine lineage)	processed scRNA-seq	Ranzoni_fetal_hematopoiesis/fine_tree/inputdata/cluster*.table	scMTNI_sourcedata.tar.gz
	prior networks	Ranzoni_fetal_hematopoiesis/fine_tree/inputdata/cluster*_network.txt	scMTNI_sourcedata.tar.gz
	scMTNI+prior inferred networks	Ranzoni_fetal_hematopoiesis/fine_tree/scMTNI_networks/cluster*_consensus_edges.txt	scMTNI_sourcedata.tar.gz
Ranzoni et al fetal hematopoiesis (coarse lineage)	processed scRNA-seq	Ranzoni_fetal_hematopoiesis/coarse_tree/inputdata/cluster*.table	scMTNI_sourcedata.tar.gz
	prior networks	Ranzoni_fetal_hematopoiesis/coarse_tree/inputdata/cluster*_network.txt	scMTNI_sourcedata.tar.gz
	scMTNI+prior inferred networks	Ranzoni_fetal_hematopoiesis/coarse_tre/scMTNI_networks/cluster*_consensus_edges.txt	scMTNI_sourcedata.tar.gz
Dataset	Source data	Zenodo link
human ﻿gold standard datasets	Goldstandards/human_goldstandard/	scMTNI_sourcedata.tar.gz
mouse ﻿gold standard datasets	Goldstandards/mouse_goldstandard/	scMTNI_sourcedata.tar.gz
The ﻿gold standard datasets, cluster-specific scRNA-seq matrices, the prior networks for all three systems and scMTNI inferred consensus networks are provided at Zenodo https://zenodo.org/record/7879228
